# Supplementary material for: Untargeted plasma metabolomics and risk of colorectal cancer—an analysis nested within a large-scale prospective cohort
Source: Cancer Metab. 2023 Oct 17;11:17. doi: 10.1186/s40170-023-00319-x (PMC10583301; doi:10.1186/s40170-023-00319-x)
Supplement: Supplementary file 2 — Additional file 2: Additional Table 1. Metabolites previously reported to be associated with CRC. [file 40170_2023_319_MOESM2_ESM.xlsx]

## Sheet: Blad1
Metabolite name	Study	Prospective	Biospecimen	Regulation
2,3-dinor-8-iso-PGF2α	Zhang (2017)	NO	Serum	↑
13-HODE	Zhang (2017)	NO	Serum	↓
19-HETE	Zhang (2017)	NO	Serum	↓
9-HODE	Zhang (2017)	NO	Serum	↓
12-keto-LTB4	Zhang (2017)	NO	Serum	↓
taurine	Cai (2020)	NO	Tumor tissue	↑
glutamate	Cai (2020)	NO	Tumor tissue	↑
CDP-choline	Cai (2020)	NO	Tumor tissue	↑
fructose 6-phosphate	Cai (2020)	NO	Tumor tissue	↑
hypoxanthine	Cai (2020)	NO	Tumor tissue	↑
phenylalanine	Cai (2020)	NO	Tumor tissue	↑
phosphoethanolamine	Cai (2020)	NO	Tumor tissue	↑
creatinine	Cai (2020)	NO	Tumor tissue	↓
GDP-glucose	Cai (2020)	NO	Tumor tissue	↑
palmitoylcarnitine	Jing (2017)	NO	DBS	↑
octadecanoylcarnitine	Jing (2017)	NO	DBS	↑
myristoylcarnitine	Jing (2017)	NO	DBS	↑
arginine	Jing (2017)	NO	DBS	↓
aspartate	Jing (2017)	NO	DBS	↓
ornithine	Jing (2017)	NO	DBS	↓
asparagine	Jing (2017)	NO	DBS	↓
valine	Jing (2017)	NO	DBS	↓
alanine	Jing (2017)	NO	DBS	↓
Homocysteine	Shiao(2018)	NO	Plasma	↑(↓)
methylmalonic acid	Shiao(2018)	NO	Plasma	↑
S-adenosylmethionine	Shiao(2018)	NO	Plasma	↑
Betaine	Shiao(2018)	NO	Plasma	↓
5-methyltetrahydrofolate	Shiao(2018)	NO	Plasma	↑(↓)
Methionine	Shiao(2018)	NO	Plasma	↓(↑)
S-adenosylhomocysteine	Shiao(2018)	NO	Plasma	↑
symmetric dimethylarginine	Shiao(2018)	NO	Plasma	↑
Vitamin B6	Shiao(2018)	NO	Plasma	↑(↓)
Cystathionine	Shiao(2018)	NO	Plasma	↑(↓)
Choline	Shiao(2018)	NO	Plasma	↑(↓)
asymmetric dimethylarginine	Shiao(2018)	NO	Plasma	↑(↓)
Cytidine monophosphate	Long(2020)	NO	Tumor tissue	↑
Guanosine monophosphate	Long(2020)	NO	Tumor tissue	↑
Deoxycytidine monophosphate	Long(2020)	NO	Tumor tissue	↑
Xanthylic acid	Long(2020)	NO	Tumor tissue	↑
Adenosine monophosphate	Long(2020)	NO	Tumor tissue	↑
Adenosine 3′-monophosphate	Long(2020)	NO	Tumor tissue	↑
Cyclic adenosine monophosphate	Long(2020)	NO	Tumor tissue	↑
7-Methylguanosine 5'-phosphate	Long(2020)	NO	Tumor tissue	↑
Acetyl adenylate	Long(2020)	NO	Tumor tissue	↑
5-Methyldeoxycytidine	Long(2020)	NO	Tumor tissue	↑
Deoxyadenosine monophosphate	Long(2020)	NO	Tumor tissue	↑
2'-Deoxyguanosine 5'-monophosphate	Long(2020)	NO	Tumor tissue	↑
O-Phospho-4-hydroxy-L-threonine	Long(2020)	NO	Tumor tissue	↑
Argininosuccinic acid	Long(2020)	NO	Tumor tissue	↑
Homo-L-arginine	Long(2020)	NO	Tumor tissue	↓
L-Tryptophan	Long(2020)	NO	Tumor tissue	↑
5,6-Dihydrouridine	Long(2020)	NO	Tumor tissue	↑
Trehalose 6-phosphate	Long(2020)	NO	Tumor tissue	↑
D-Ribulose 5-phosphate	Long(2020)	NO	Tumor tissue	↑
D-Glucose	Long(2020)	NO	Tumor tissue	↑
D-Ribose 5-phosphate	Long(2020)	NO	Tumor tissue	↑
Lactose 6-phosphate	Long(2020)	NO	Tumor tissue	↑
Xylulose 5-phosphate	Long(2020)	NO	Tumor tissue	↑
2-Hydroxypentyl glucosinolate	Long(2020)	NO	Tumor tissue	↑
Phosphoribosylformylglycineamidine	Long(2020)	NO	Tumor tissue	↑
Nicotinamide riboside	Long(2020)	NO	Tumor tissue	↑
Ribose 1-phosphate	Long(2020)	NO	Tumor tissue	↑
Triglochinin	Long(2020)	NO	Tumor tissue	↑
(N-acetylneuraminosyl(a2-6)lactosamine)	Long(2020)	NO	Tumor tissue	↑
Leucyl-Valine	Long(2020)	NO	Tumor tissue	↑
Alanyl-Hydroxyproline	Long(2020)	NO	Tumor tissue	↑
Glycyl-Phenylalanine	Long(2020)	NO	Tumor tissue	↓
Prolylhydroxyproline	Long(2020)	NO	Tumor tissue	↑
Pimelylcarnitine	Long(2020)	NO	Tumor tissue	↑
Tyrosyl-Glycine	Long(2020)	NO	Tumor tissue	↑
4'-Phosphopantothenoylcysteine	Long(2020)	NO	Tumor tissue	↑
gamma-Glutamylglycine	Long(2020)	NO	Tumor tissue	↑
Alanyl-Cysteine	Long(2020)	NO	Tumor tissue	↓
Aspartyl-Glycine	Long(2020)	NO	Tumor tissue	↓
Histidinyl-Glycine	Long(2020)	NO	Tumor tissue	↑
Glutaminylhistidine	Long(2020)	NO	Tumor tissue	↑
Prolyl-Threonine	Long(2020)	NO	Tumor tissue	↑
Arginyl-Aspartic acid	Long(2020)	NO	Tumor tissue	↑
Cysteinyl-Isoleucine	Long(2020)	NO	Tumor tissue	↓
Asparaginyl-Threonine	Long(2020)	NO	Tumor tissue	↑
Arginyl-Hydroxyproline	Long(2020)	NO	Tumor tissue	↑
Threoninyl-Tryptophan	Long(2020)	NO	Tumor tissue	↑
Alanyl-Histidine	Long(2020)	NO	Tumor tissue	↑
Leucyl-Threonine	Long(2020)	NO	Tumor tissue	↑
Aspartyl-Valine	Long(2020)	NO	Tumor tissue	↑
Phenylalanylproline	Long(2020)	NO	Tumor tissue	↑
Cysteinyl-Glutamate	Long(2020)	NO	Tumor tissue	↓
Asparaginyl-Tryptophan	Long(2020)	NO	Tumor tissue	↓
Histidinyl-Lysine	Long(2020)	NO	Tumor tissue	↑
gamma-Glutamyltyrosine	Long(2020)	NO	Tumor tissue	↓
Arginyl-Histidine	Long(2020)	NO	Tumor tissue	↑
Aspartyl-Histidine	Long(2020)	NO	Tumor tissue	↓
Methionyl-Valine	Long(2020)	NO	Tumor tissue	↓
Threoninyl-Histidine	Long(2020)	NO	Tumor tissue	↓
Isoleucyl-Tryptophan	Long(2020)	NO	Tumor tissue	↑
Phenylalanyl-Glycine	Long(2020)	NO	Tumor tissue	↓
Hydroxyprolyl-Gamma-glutamate	Long(2020)	NO	Tumor tissue	↓
Asparaginyl-Asparagine	Long(2020)	NO	Tumor tissue	↓
Glutamyltryptophan	Long(2020)	NO	Tumor tissue	↑
Histidinyl-Valine	Long(2020)	NO	Tumor tissue	↓
Prolyl-Tryptophan	Long(2020)	NO	Tumor tissue	↑
Arginyl-Phenylalanine	Long(2020)	NO	Tumor tissue	↑
Leucyl-phenylalanine	Long(2020)	NO	Tumor tissue	↓
gamma-Glutamylleucine	Long(2020)	NO	Tumor tissue	↓
Lysyl-Gamma-glutamate	Long(2020)	NO	Tumor tissue	↓
Leucyl-Glutamate	Long(2020)	NO	Tumor tissue	↑
Histidinyl-Alanine	Long(2020)	NO	Tumor tissue	↓
Prolylphenylalanine	Long(2020)	NO	Tumor tissue	↓
Methionyl-Phenylalanine	Long(2020)	NO	Tumor tissue	↓
gamma-Glutamylthreonine	Long(2020)	NO	Tumor tissue	↓
Phenylalanyl-Hydroxyproline	Long(2020)	NO	Tumor tissue	↑
7-Sulfocholic acid	Long(2020)	NO	Tumor tissue	↑
3-Sulfodeoxycholic acid	Long(2020)	NO	Tumor tissue	↑
6-Keto-prostaglandin F1a	Long(2020)	NO	Tumor tissue	↓
Leukotriene A4	Long(2020)	NO	Tumor tissue	↓
3,17-Androstanediol glucuronide	Long(2020)	NO	Tumor tissue	↑
18-Hydroxycortisol	Long(2020)	NO	Tumor tissue	↓
2,3-Dinor-6-keto-prostaglandin F1 a	Long(2020)	NO	Tumor tissue	↓
Prostaglandin I2	Long(2020)	NO	Tumor tissue	↑
11-beta-Hydroxyandrosterone-3-glucuronide	Long(2020)	NO	Tumor tissue	↑
13,14-Dihydro PGF2a	Long(2020)	NO	Tumor tissue	↑
Bisnorcholic acid	Long(2020)	NO	Tumor tissue	↑
14,15-DiHETrE	Long(2020)	NO	Tumor tissue	↓
17 HDoHE	Long(2020)	NO	Tumor tissue	↓
Leukotriene B4	Long(2020)	NO	Tumor tissue	↑
12a-Hydroxy-3-oxocholadienic acid	Long(2020)	NO	Tumor tissue	↑
11'-Carboxy-gamma-tocotrienol	Long(2020)	NO	Tumor tissue	↑
16-A-Hydroxypregnenolone	Long(2020)	NO	Tumor tissue	↓
Tauroursodeoxycholic acid	Long(2020)	NO	Tumor tissue	↑
17a-Hydroxypregnenolone	Long(2020)	NO	Tumor tissue	↓
Dihydrocortisol	Long(2020)	NO	Tumor tissue	↑
Sebacic acid	Long(2020)	NO	Tumor tissue	↓
25-Acetyl-6,7-didehydrofevicordin F3-glucoside	Long(2020)	NO	Tumor tissue	↑
Tetrahydrocortisol	Long(2020)	NO	Tumor tissue	↑
Pregnenolone	Long(2020)	NO	Tumor tissue	↓
MG(0:0/15:0/0:0)	Long(2020)	NO	Tumor tissue	↓
CPA(16:0/0:0)	Long(2020)	NO	Tumor tissue	↓
20-Hydroxy-leukotriene E4	Long(2020)	NO	Tumor tissue	↑
Prostaglandin E2	Long(2020)	NO	Tumor tissue	↓
13S-hydroxyoctadecadienoic acid	Long(2020)	NO	Tumor tissue	↑
TG(10:0/13:0/8:0)	Long(2020)	NO	Tumor tissue	↑
PC(18:1(9Z)/18:1(9Z))	Long(2020)	NO	Tumor tissue	↑
3-Phenylpropyl isovalerate	Long(2020)	NO	Tumor tissue	↑
MG(0:0/14:1(9Z)/0:0)	Long(2020)	NO	Tumor tissue	↑
MG(14:1(9Z)/0:0/0:0)	Long(2020)	NO	Tumor tissue	↑
13-OxoODE	Long(2020)	NO	Tumor tissue	↑
PC(15:0/22:1(13Z))	Long(2020)	NO	Tumor tissue	↑
Cyclohexaneundecanoic acid	Long(2020)	NO	Tumor tissue	↑
(R)-3-Hydroxy-hexadecanoic acid	Long(2020)	NO	Tumor tissue	↓
(Z)-15-Oxo-11-eicosenoic acid	Long(2020)	NO	Tumor tissue	↑
16-alpha-Hydroxyandrosterone	Long(2020)	NO	Tumor tissue	↑
12-HEPE	Long(2020)	NO	Tumor tissue	↑
9-hydroxyoctadecanoic acid	Long(2020)	NO	Tumor tissue	↓
LysoPC(16:0)	Long(2020)	NO	Tumor tissue	↑
Undecanedioic acid	Long(2020)	NO	Tumor tissue	↓
LysoPC(20:3(5Z,8Z,11Z))	Long(2020)	NO	Tumor tissue	↑
Eicosapentaenoic acid	Long(2020)	NO	Tumor tissue	↑
MG(0:0/18:2(9Z,12Z)/0:0)	Long(2020)	NO	Tumor tissue	↓
11-Hydroxyeicosatetraenoate glycerylester	Long(2020)	NO	Tumor tissue	↓
3-Hydroxy-9-hexadecenoylcarnitine	Long(2020)	NO	Tumor tissue	↓
MG(0:0/14:0/0:0)	Long(2020)	NO	Tumor tissue	↑
Prostaglandin E3	Long(2020)	NO	Tumor tissue	↑
Palmitoleic acid	Long(2020)	NO	Tumor tissue	↑
DG(8:0/18:0/0:0)	Long(2020)	NO	Tumor tissue	↑
(E)-6-Hexadecenoic acid	Long(2020)	NO	Tumor tissue	↑
3-Pentadecenal	Long(2020)	NO	Tumor tissue	↑
Arachidonic acid	Long(2020)	NO	Tumor tissue	↑
18-Hydroxycorticosterone	Long(2020)	NO	Tumor tissue	↑
PA(16:0/16:0)	Long(2020)	NO	Tumor tissue	↑
Cortisol	Long(2020)	NO	Tumor tissue	↑
9,12,13-TriHOME	Long(2020)	NO	Tumor tissue	↑
DG(15:0/18:2(9Z,12Z)/0:0)	Long(2020)	NO	Tumor tissue	↑
9E-Heptadecenoic acid	Long(2020)	NO	Tumor tissue	↑
9,10,13-TriHOME	Long(2020)	NO	Tumor tissue	↑
5,8,11-Eicosatrienoic acid	Long(2020)	NO	Tumor tissue	↑
3-Hexaprenyl-4-hydroxybenzoic acid	Long(2020)	NO	Tumor tissue	↓
DG(14:0/20:4(5Z,8Z,11Z,14Z)/0:0)	Long(2020)	NO	Tumor tissue	↑
LysoPA(24:1(15Z)/0:0)	Long(2020)	NO	Tumor tissue	↓
Adrenic acid	Long(2020)	NO	Tumor tissue	↑
2'-Apo-beta-carotenal	Long(2020)	NO	Tumor tissue	↓
Hypoxanthine	Long(2020)	NO	Tumor tissue	↑
4-Guanidinobutanoic acid	Long(2020)	NO	Tumor tissue	↑
Pyridoxamine 5'-phosphate	Long(2020)	NO	Tumor tissue	↑
7,8-Dihydroneopterin	Long(2020)	NO	Tumor tissue	↑
Adenine	Long(2020)	NO	Tumor tissue	↑
Quercetin 3-O-glucuronide	Long(2020)	NO	Tumor tissue	↑
8-Hydroxy-7-methylguanine	Long(2020)	NO	Tumor tissue	↑
naringenin-7-O-glucuronide	Long(2020)	NO	Tumor tissue	↑
Porphobilinogen	Long(2020)	NO	Tumor tissue	↑
Adlupone	Long(2020)	NO	Tumor tissue	↓
7-Aminomethyl-7-carbaguanine	Long(2020)	NO	Tumor tissue	↑
3-Methylguanine	Long(2020)	NO	Tumor tissue	↑
Ascorbigen	Long(2020)	NO	Tumor tissue	↑
1,3-Dimethyluric acid	Long(2020)	NO	Tumor tissue	↑
Thiamine	Long(2020)	NO	Tumor tissue	↑
Dextrorphan O-glucuronide	Long(2020)	NO	Tumor tissue	↑
2-Oxoarginine	Long(2020)	NO	Tumor tissue	↑
Dimethylbenzimidazole	Long(2020)	NO	Tumor tissue	↓
(R)-3-Hydroxy-5-phenylpentanoic acid	Long(2020)	NO	Tumor tissue	↓
3 Hydroxyquinine	Long(2020)	NO	Tumor tissue	↑
3-Hydroxysebacic acid	Long(2020)	NO	Tumor tissue	↓
Phenylbutyrylglutamine	Long(2020)	NO	Tumor tissue	↑
(R)-3-Hydroxydecanoic acid	Long(2020)	NO	Tumor tissue	↓
3-Oxodecanoic acid	Long(2020)	NO	Tumor tissue	↑
3-Hydroxycapric acid	Long(2020)	NO	Tumor tissue	↑
3-Oxododecanoic acid	Long(2020)	NO	Tumor tissue	↑
5-Methoxytryptamine	Long(2020)	NO	Tumor tissue	↑
2- Pentadecylfuran	Long(2020)	NO	Tumor tissue	↑
Pyroglutamate	Deng(2020)	NO	Urine	↓
Methionine	Deng(2020)	NO	Urine	↓
5-acetamidovalerate	Deng(2020)	NO	Urine	↓
S-(2-carboxypropyl)-Cysteamine	Deng(2020)	NO	Urine	↓
Methylhistidine	Deng(2020)	NO	Urine	↓
N-lactoyl-Valine	Deng(2020)	NO	Urine	↓
N-Acetylaminooctanoic acid	Deng(2020)	NO	Urine	↓
N-lactoyl-Leucine	Deng(2020)	NO	Urine	↑
4-Hydroxy-3-methoxy-cinnamoylglycine	Deng(2020)	NO	Urine	↓
Alpha-N-Phenylacetyl-L-glutamine	Deng(2020)	NO	Urine	↓
N-Acetylleucine	Deng(2020)	NO	Urine	↓
Indoleacetic acid	Deng(2020)	NO	Urine	↓
Octenoylglycine	Deng(2020)	NO	Urine	↓
N-Propionylmethionine	Deng(2020)	NO	Urine	↑
N-Acetyltryptophan	Deng(2020)	NO	Urine	↑
Pyro-L-glutaminyl-L-glutamine	Deng(2020)	NO	Urine	↓
Hydroxyphenylacetylglycine	Deng(2020)	NO	Urine	↓
Hepteneoylglycine	Deng(2020)	NO	Urine	↓
Creatinine	Deng(2020)	NO	Urine	↑
Indolylacryloylglycine	Deng(2020)	NO	Urine	↓
8-Hydroxy-5,6-octadienoic acid	Deng(2020)	NO	Urine	↓
N-Heptanoylglycine	Deng(2020)	NO	Urine	↑
cis-4-Decenedioic acid	Deng(2020)	NO	Urine	↓
Alanylasparagine	Deng(2020)	NO	Urine	↓
1-Methyl-2-nonyl-4(1H)-quinolinone	Deng(2020)	NO	Urine	↓
3,4-Methylenesebacic acid	Deng(2020)	NO	Urine	↓
2-trans,4-cis-Decadienoylcarnitine	Deng(2020)	NO	Urine	↓
4-Hydroxy-(3',4'-dihydroxyphenyl)-valeric acid	Deng(2020)	NO	Urine	↓
N1,N12-Diacetylspermine	Deng(2020)	NO	Urine	↑
Hippurate	Deng(2020)	NO	Urine	↓
Hydroxyhippurate	Deng(2020)	NO	Urine	↓
Prolyl-Valine	Deng(2020)	NO	Urine	↓
Aspartylphenylalanine	Deng(2020)	NO	Urine	↓
Phenylacetylglutamine	Deng(2020)	NO	Urine	↑
Humulinic acid A	Deng(2020)	NO	Urine	↓
Ubiquinone-1	Deng(2020)	NO	Urine	↓
4-Pyridoxic acid	Deng(2020)	NO	Urine	↑
alpha-D-Glucose	Deng(2020)	NO	Urine	↓
3-Hydroxydodecanedioic acid	Deng(2020)	NO	Urine	↓
Indoxyl	Deng(2020)	NO	Urine	↓
Glutamylproline	Deng(2020)	NO	Urine	↓
Picolinic acid	Shu(2018)	YES	Plasma	↑
PE(20:0/18:2)	Shu(2018)	YES	Plasma	↓
5,6:8,9-diepoxyergost-22-ene-3,7beta-diol	Shu(2018)	YES	Plasma	↓
2-methyl-4-phenyl-2-butyl 2-methylpropanoate	Shu(2018)	YES	Plasma	↓
Selenocystine	Shu(2018)	YES	Plasma	↑
2,3-epoxymenaquinone	Shu(2018)	YES	Plasma	↑
PC(22:6/18:0)	Shu(2018)	YES	Plasma	↓
Ethyl 4-(methylthio)butyrate	Shu(2018)	YES	Plasma	↓
PE(p-16:0/20:4)	Shu(2018)	YES	Plasma	↓
Diacetylspermine	Deng(2019)	YES	Urine	↑
Proline	Deng(2019)	YES	Urine	↑
C14:1	Deng(2019)	YES	Urine	↑
Kynurenine	Deng(2019)	YES	Urine	↑
Glucose	Deng(2019)	YES	Urine	↑
HPHPA	Deng(2019)	YES	Urine	↓
Aspartic acid	Deng(2019)	YES	Urine	↓
Beta-hydroxybutyric acid	Deng(2019)	YES	Urine	↑
DOPA	Deng(2019)	YES	Urine	↑
4-Hydroxyproline	Deng(2019)	YES	Urine	↑
Aminoadipic acid	Deng(2019)	YES	Urine	↓
Putrescine	Deng(2019)	YES	Urine	↑
Indole acetic acid	Deng(2019)	YES	Urine	↓
Hippuric acid	Deng(2019)	YES	Urine	↓
Citric acid	Deng(2019)	YES	Urine	↑
Sarcosine	Deng(2019)	YES	Urine	↑
Butyric acid	Deng(2019)	YES	Urine	↓
(Feature ID 235)	Perttula(2018)	YES	Serum	↓
(Feature ID 4250)	Perttula(2018)	YES	Serum	↓
(Feature ID 4294)	Perttula(2018)	YES	Serum	↓
(Feature ID 5080)	Perttula(2018)	YES	Serum	↑
(Feature ID 3207)	Perttula(2018)	YES	Serum	↓
(Feature ID 6054)	Perttula(2018)	YES	Serum	↓
(Feature ID 839)	Perttula(2018)	YES	Serum	↑
(Feature ID 5749)	Perttula(2018)	YES	Serum	↓
(Feature ID 14,963)	Perttula(2018)	YES	Serum	↑
(ULFCA 446)	Perttula(2016)	YES	Serum	↓
(ULFCA 466)	Perttula(2016)	YES	Serum	↓
(ULFCA 468)	Perttula(2016)	YES	Serum	↓
(ULFC 494)	Perttula(2016)	YES	Serum	↓
Choline	Bae(2014)	YES	Plasma	↑
Betaine	Bae(2014)	YES	Plasma	↓
TMAO	Bae(2014)	YES	Plasma	↑
Guanidinoacetate	McCullough(2021)	YES	Plasma	↑
Vanillylmandelate	McCullough(2021)	YES	Plasma	↑
3-methylxanthine	McCullough(2021)	YES	Plasma	↓
2’-O-methylcytidine	McCullough(2021)	YES	Plasma	↑
Bilirubin	McCullough(2021)	YES	Plasma	↑
N-palmitoylglycine	McCullough(2021)	YES	Plasma	↑

## Sheet: Blad2
Bae, Sajin, Cornelia M. Ulrich, Marian L. Neuhouser, Olga Malysheva, Lynn B. Bailey, Liren Xiao, Elissa C. Brown, Kara L. Cushing-Haugen, Yingye Zheng, Ting-Yuan David Cheng, Joshua W. Miller, Ralph Green, Dorothy S. Lane, Shirley A. A. Beresford, and Marie A. Caudill. 2014. "Plasma choline metabolites and colorectal cancer risk in the Women's Health Initiative Observational Study." Cancer resear…
Cai, Yuping, Nicholas J. W. Rattray, Qian Zhang, Varvara Mironova, Alvaro Santos-Neto, Engjel Muca, Ana K. Rosen Vollmar, Kuo-Shun Hsu, Zahra Rattray, Justin R. Cross, Yawei Zhang, Philip B. Paty, Sajid A. Khan, and Caroline H. Johnson. 2020. "Tumor Tissue-Specific Biomarkers of Colorectal Cancer by Anatomic Location and Stage." Metabolites 10 (6):257. doi: 10.3390/metabo10060257.
Deng, Lu, Kathleen Ismond, Zhengjun Liu, Jeremy Constable, Haili Wang, Olusegun I. Alatise, Martin R. Weiser, T. P. Kingham, and David Chang. 2019. "Urinary Metabolomics to Identify a Unique Biomarker Panel for Detecting Colorectal Cancer: A Multicenter Study." Cancer epidemiology, biomarkers & prevention : a publication of the American Association for Cancer Research, cosponsored by the American…
Deng, Yi, Houshan Yao, Wei Chen, Hua Wei, Xinxing Li, Feng Zhang, Shouhong Gao, Huan Man, Jing Chen, Xia Tao, Mingming Li, and Wansheng Chen. 2020. "Profiling of polar urine metabolite extracts from Chinese colorectal cancer patients to screen for potential diagnostic and adverse-effect biomarkers." Journal of Cancer 11 (23):6925-6938. doi: 10.7150/jca.47631.
Jing, Yu, Xue Wu, Peng Gao, Zhongze Fang, Jingjing Wu, Qingjun Wang, Chen Li, Zhitu Zhu, and Yunfeng Cao. 2017. "Rapid differentiating colorectal cancer and colorectal polyp using dried blood spot mass spectrometry metabolomic approach." IUBMB Life 69 (5):347-354. doi: https://doi.org/10.1002/iub.1617.
Long, Zhiping, Junde Zhou, Kun Xie, Zhen Wu, Huihui Yin, Volontovich Daria, Jingshen Tian, Nannan Zhang, Liangliang Li, Yashuang Zhao, Fan Wang, Maoqing Wang, and Yunfu Cui. 2020. "Metabolomic Markers of Colorectal Tumor With Different Clinicopathological Features." Frontiers in oncology 10:981-981. doi: 10.3389/fonc.2020.00981.
McCullough, Marjorie L., Rebecca A. Hodge, Peter T. Campbell, Victoria L. Stevens, and Ying Wang. 2021. "Pre-Diagnostic Circulating Metabolites and Colorectal Cancer Risk in the Cancer Prevention Study-II Nutrition Cohort." Metabolites 11 (3):156.
Perttula, Kelsi, William M. B. Edmands, Hasmik Grigoryan, Xiaoming Cai, Anthony T. Iavarone, Marc J. Gunter, Alessio Naccarati, Silvia Polidoro, Alan Hubbard, Paolo Vineis, and Stephen M. Rappaport. 2016. "Evaluating Ultra-long-Chain Fatty Acids as Biomarkers of Colorectal Cancer Risk." Cancer epidemiology, biomarkers & prevention : a publication of the American Association for Cancer Research, c…
Perttula, Kelsi, Courtney Schiffman, William M. B. Edmands, Lauren Petrick, Hasmik Grigoryan, Xiaoming Cai, Marc J. Gunter, Alessio Naccarati, Silvia Polidoro, Sandrine Dudoit, Paolo Vineis, and Stephen M. Rappaport. 2018. "Untargeted lipidomic features associated with colorectal cancer in a prospective cohort." BMC cancer 18 (1):996-996. doi: 10.1186/s12885-018-4894-4.
Shiao, S. Pamela K., James Grayson, and Chong Ho Yu. 2018. "Gene-Metabolite Interaction in the One Carbon Metabolism Pathway: Predictors of Colorectal Cancer in Multi-Ethnic Families." Journal of personalized medicine 8 (3):26. doi: 10.3390/jpm8030026.
Shu, Xiang, Yong-Bing Xiang, Nathaniel Rothman, Danxia Yu, Hong-Lan Li, Gong Yang, Hui Cai, Xiao Ma, Qing Lan, Yu-Tang Gao, Wei Jia, Xiao-Ou Shu, and Wei Zheng. 2018. "Prospective study of blood metabolites associated with colorectal cancer risk." International journal of cancer 143 (3):527-534. doi: 10.1002/ijc.31341.
Zhang, L. J., B. Chen, J. J. Zhang, J. Li, Q. Yang, Q. S. Zhong, S. Zhan, H. Liu, and C. Cai. 2017. "Serum polyunsaturated fatty acid metabolites as useful tool for screening potential biomarker of colorectal cancer." Prostaglandins Leukot Essent Fatty Acids 120:25-31. doi: 10.1016/j.plefa.2017.04.003.
